# Supplementary material for: Fourth European Conference on Infections in Leukaemia (ECIL-4): Guidelines for Diagnosis and Treatment of Human Respiratory Syncytial Virus, Parainfluenza Virus, Metapneumovirus, Rhinovirus, and Coronavirus
Source: Clin Infect Dis. 2012 Sep 28;56(2):258–66. doi: 10.1093/cid/cis844 (PMC3526251; doi:10.1093/cid/cis844)
Supplement: Supplementary Data [file cis844_Supplementary_Data.zip]

Archive with 2 entries (2 files):
- cis844supp.doc
- cis844supp1.doc
